# Supplementary material for: Hyperosmolarity Triggers the Warburg Effect in Chinese Hamster Ovary Cells and Reveals a Reduced Mitochondria Horsepower
Source: Metabolites. 2021 May 26;11(6):344. doi: 10.3390/metabo11060344 (PMC8226498; doi:10.3390/metabo11060344)
Supplement: Supplementary file 1 [file metabolites-11-00344-s001.zip]

Archive with 1 entries (1 files):
- metabolites-1213974-supplementary.pdf
